# Supplementary material for: Questionnaires Assessing Adolescents’ Self-Concept, Self-Perception, Physical Activity and Lifestyle: A Systematic Review
Source: Children (Basel). 2022 Jan 10;9(1):91. doi: 10.3390/children9010091 (PMC8774997; doi:10.3390/children9010091)
Supplement: Supplementary file 1 [file children-09-00091-s001.zip]

Archive with 3 entries (3 files):
- Figure S1. PRISMA checklist (modified).pdf
- Table S1 (new).pdf
- Table S2.pdf
